# Supplementary material for: Cyanobacterial type I CRISPR-Cas systems: distribution, mechanisms, and genome editing applications
Source: Front Bioeng Biotechnol. 2025 Feb 27;13:1552030. doi: 10.3389/fbioe.2025.1552030 (PMC11903412; doi:10.3389/fbioe.2025.1552030)
Supplement: Supplementary file 1 [file Table1.xlsx]

## Sheet: Sheet1
Supplementary Table S1. Distribution of different types of CRISPR-Cas systems in cyanobacterial genomes completed up to now.
Organism	Assembly Accession	Assembly Level	I-A	I-B	I-C	I-D	I-E	III-A	III-B	III-D	V	V-F3	I-G	V-J	V-K	Hybrid(I-A,I-B)	Hybrid(I-B,I-D)	Hybrid(I-A,III-D)	Hybrid(I-D,III-D)	Hybrid(III-A,III-D)	Taxonomic lineage
Acaryochloris marina MBIC11017	GCF_000018105.1	Complete Genome	0	0	0	0	0	0	0	0	0	0	0	1	0	0	0	0	0	0	Cyanobacteriota,Cyanophyceae,Acaryochloridales,Acaryochloridaceae,Acaryochloris,Acaryochloris marina
Nostoc azollae' 0708	GCF_000196515.1	Complete Genome	0	0	0	0	0	0	0	0	0	0	0	0	0	0	0	0	0	0	Cyanobacteriota,Cyanophyceae,Nostocales,Nostocaceae,Trichormus,Trichormus azollae
Anabaena sp. 90	GCF_000312705.1	Complete Genome	0	0	0	1	0	0	0	0	0	0	0	0	0	0	0	0	0	0	Cyanobacteriota,Cyanophyceae,Nostocales,Nostocaceae,Anabaena,Trichormus azollae
[Leptolyngbya] sp. PCC 7376	GCF_000316605.1	Complete Genome	0	0	0	0	0	0	0	0	0	0	0	0	0	0	0	0	0	0	Cyanobacteriota,Cyanophyceae,Chroococcales,Geminocystaceae,Picosynechococcus,Trichormus azollae
Allocoleopsis franciscana PCC 7113	GCF_000317515.1	Complete Genome	0	0	0	1	0	0	0	1	0	0	0	0	0	0	0	0	0	0	Cyanobacteriota,Cyanophyceae,Coleofasciculales,Coleofasciculaceae,Allocoleopsis,Allocoleopsis franciscana
Anabaena cylindrica PCC 7122	GCF_000317695.1	Complete Genome	0	0	0	1	0	0	2	1	0	0	0	2	0	0	0	1	0	0	Cyanobacteriota,Cyanophyceae,Nostocales,Nostocaceae,Anabaena,Anabaena cylindrica
[Phormidium] sp. ETS-05	GCF_016446395.1	Complete Genome	0	0	0	1	0	0	1	0	0	0	0	0	0	0	0	0	0	0	Cyanobacteriota,Cyanophyceae,Oscillatoriales,Oscillatoriaceae,Koinonema,Anabaena cylindrica
Acaryochloris marina S15	GCF_018336915.1	Complete Genome	0	0	0	0	0	0	0	0	0	0	0	1	0	0	0	0	0	0	Cyanobacteriota,Cyanophyceae,Acaryochloridales,Acaryochloridaceae,Acaryochloris,Acaryochloris marina
Acaryochloris sp. 'Moss Beach'	GCF_021497025.1	Complete Genome	0	0	0	0	0	0	0	0	0	0	0	0	0	0	0	0	0	0	Cyanobacteriota,Cyanophyceae,Acaryochloridales,Acaryochloridaceae,Acaryochloris,Acaryochloris marina
Acaryochloris marina	GCF_024347835.1	Complete Genome	0	0	0	0	1	0	0	0	0	0	0	1	0	0	0	0	0	0	Cyanobacteriota,Cyanophyceae,Acaryochloridales,Acaryochloridaceae,Acaryochloris,Acaryochloris marina
Candidatus Atelocyanobacterium thalassa isolate ALOHA	GCF_000025125.1	Complete Genome	0	0	0	0	0	0	0	0	0	0	0	0	0	0	0	0	0	0	Cyanobacteriota,Cyanophyceae,Chroococcales,Aphanothecaceae,Candidatus Atelocyanobacterium,Candidatus Atelocyanobacterium thalassa
Calothrix sp. PCC 7507	GCF_000316575.1	Complete Genome	0	0	0	2	0	0	1	1	0	0	0	0	0	0	0	0	0	0	Cyanobacteriota,Cyanophyceae,Nostocales,Calotrichaceae,Calothrix,Candidatus Atelocyanobacterium thalassa
Calothrix sp. PCC 6303	GCF_000317435.1	Complete Genome	0	0	0	1	0	0	1	0	0	0	0	1	0	0	0	0	0	0	Cyanobacteriota,Cyanophyceae,Nostocales,Calotrichaceae,Calothrix,Candidatus Atelocyanobacterium thalassa
Calothrix sp. 336/3	GCF_000734895.2	Complete Genome	0	0	0	1	0	0	0	0	0	0	0	0	0	0	0	0	0	0	Cyanobacteriota,Cyanophyceae,Nostocales,Calotrichaceae,Calothrix,Candidatus Atelocyanobacterium thalassa
Anabaena sp. WA102	GCF_001277295.1	Complete Genome	0	0	0	2	0	0	2	0	0	0	0	0	0	0	0	0	0	0	Cyanobacteriota,Cyanophyceae,Nostocales,Nostocaceae,Anabaena,Candidatus Atelocyanobacterium thalassa
Calothrix sp. NIES-3974	GCF_002368395.1	Complete Genome	0	0	0	1	0	0	1	1	0	0	0	0	0	0	0	0	0	0	Cyanobacteriota,Cyanophyceae,Nostocales,Calotrichaceae,Calothrix,Candidatus Atelocyanobacterium thalassa
Brasilonema sennae CENA114	GCF_006968745.1	Chromosome	0	0	0	1	0	0	0	0	0	0	0	1	0	0	0	0	0	0	Cyanobacteriota,Cyanophyceae,Nostocales,Scytonemataceae,Brasilonema,Brasilonema sennae
Anabaena sp. YBS01	GCF_009498015.1	Complete Genome	0	1	0	1	0	0	0	0	0	0	0	3	0	0	0	0	0	0	Cyanobacteriota,Cyanophyceae,Nostocales,Nostocaceae,Anabaena,Brasilonema sennae
Anabaenopsis elenkinii CCIBt3563	GCF_015245355.1	Chromosome	0	0	0	2	0	0	2	0	0	0	0	1	0	0	0	0	0	0	Cyanobacteriota,Cyanophyceae,Nostocales,Aphanizomenonaceae,Anabaenopsis,Anabaenopsis elenkinii
Anthocerotibacter panamensis C109	GCF_018389385.1	Complete Genome	0	0	0	0	1	0	2	0	0	0	0	0	0	0	0	0	0	0	Cyanobacteriota,Cyanophyceae,Gloeobacterales,Anthocerotibacteraceae,Anthocerotibacter,Anthocerotibacter panamensis
Crocosphaera subtropica ATCC 51142	GCF_000017845.1	Complete Genome	0	0	0	0	0	0	1	0	0	0	0	1	0	1	0	0	0	0	Cyanobacteriota,Cyanophyceae,Chroococcales,Aphanothecaceae,Crocosphaera,Crocosphaera subtropica
Chroococcidiopsis thermalis PCC 7203	GCF_000317125.1	Complete Genome	0	1	0	0	0	0	0	0	0	0	0	0	0	0	0	0	0	0	Cyanobacteriota,Cyanophyceae,Chroococcidiopsidales,Chroococcidiopsidaceae,Chroococcidiopsis,Chroococcidiopsis thermalis
Chamaesiphon minutus PCC 6605	GCF_000317145.1	Chromosome	0	0	2	0	0	0	0	0	0	0	0	0	0	0	0	0	0	0	Cyanobacteriota,Cyanophyceae,Gomontiellales,Chamaesiphonaceae,Chamaesiphon,Chamaesiphon minutus
Crinalium epipsammum PCC 9333	GCF_000317495.1	Complete Genome	0	0	0	1	0	0	0	1	0	0	0	0	0	0	0	0	0	0	Cyanobacteriota,Cyanophyceae,Gomontiellales,Gomontiellaceae,Crinalium,Crinalium epipsammum
Cyanobacterium aponinum AL20115	GCF_033798705.1	Complete Genome	0	1	0	1	0	0	0	0	0	0	0	0	0	0	0	0	0	0	Cyanobacteriota,Cyanophyceae,Chroococcales,Geminocystaceae,Cyanobacterium,Cyanobacterium aponinum
Chroococcidiopsis sp. CCNUC1	GCF_023546805.1	Complete Genome	0	0	0	1	0	0	0	0	0	0	0	0	0	0	0	0	0	0	Cyanobacteriota,Cyanophyceae,Chroococcidiopsidales,Chroococcidiopsidaceae,Chroococcidiopsis,Cyanobacterium aponinum
Chroococcidiopsis sp. CCMEE 29	GCF_023558375.1	Chromosome	0	0	0	1	0	0	0	0	0	0	0	0	0	0	0	0	0	0	Cyanobacteriota,Cyanophyceae,Chroococcidiopsidales,Chroococcidiopsidaceae,Chroococcidiopsis,Cyanobacterium aponinum
Cyanobacterium aponinum PCC 10605	GCF_000317675.1	Complete Genome	0	1	0	0	0	0	1	0	0	0	0	0	0	0	0	0	0	0	Cyanobacteriota,Cyanophyceae,Chroococcales,Geminocystaceae,Cyanobacterium,Cyanobacterium aponinum
Chlorogloeopsis fritschii PCC 9212	GCF_043099305.1	Complete Genome	0	0	0	1	0	0	1	0	0	0	0	0	0	0	0	0	0	0	Cyanobacteriota,Cyanophyceae,Nostocales,Chlorogloeopsidaceae,Chlorogloeopsis,Chlorogloeopsis fritschii
Chlorogloeopsis fritschii PCC 6912	GCF_043099315.1	Complete Genome	0	0	0	1	0	0	1	0	0	0	0	0	0	0	0	0	0	0	Cyanobacteriota,Cyanophyceae,Nostocales,Chlorogloeopsidaceae,Chlorogloeopsis,Chlorogloeopsis fritschii
Cyanobium gracile PCC 6307	GCF_000316515.1	Complete Genome	0	0	0	0	0	0	0	0	0	0	0	0	0	0	0	0	0	0	Cyanobacteriota,Cyanophyceae,Synechococcales,Prochlorococcaceae,Cyanobium,Cyanobium gracile
cyanobacterium endosymbiont of Epithemia turgida isolate EtSB Lake Yunoko	GCF_000829235.1	Complete Genome	0	0	0	0	0	0	0	0	0	0	0	0	0	0	0	0	0	0	Cyanobacteriota,Cyanophyceae,Synechococcales,Prochlorococcaceae,Cyanobium,cyanobacterium endosymbiont of Epithemia turgida
cyanobacterium endosymbiont of Rhopalodia gibberula	GCF_003574135.1	Complete Genome	0	0	0	0	0	0	0	0	0	0	0	0	0	0	0	0	0	0	Cyanobacteriota,Cyanophyceae,Synechococcales,Prochlorococcaceae,Cyanobium,cyanobacterium endosymbiont of Epithemia turgida
cyanobacterium endosymbiont of Braarudosphaera bigelowii	GCF_020885515.1	Complete Genome	0	0	0	0	0	0	0	0	0	0	0	0	0	0	0	0	0	0	Cyanobacteriota,Cyanophyceae,Chroococcales,Aphanothecaceae,Candidatus Atelocyanobacterium,Candidatus Atelocyanobacterium thalassa
cyanobacterium endosymbiont of Epithemia clementina EcSB	GCF_029919255.1	Complete Genome	0	0	0	0	0	0	0	0	0	0	0	0	0	0	0	0	0	0	Cyanobacteriota,Cyanophyceae,Chroococcales,Aphanothecaceae,Candidatus Atelocyanobacterium,Candidatus Atelocyanobacterium thalassa
Cyanobacterium aponinum UTEX 3221	GCF_035320825.1	Complete Genome	0	0	0	1	0	0	0	0	0	0	0	0	0	0	0	0	0	0	Cyanobacteriota,Cyanophyceae,Chroococcales,Geminocystaceae,Cyanobacterium,Cyanobacterium aponinum
Cyanobacterium sp. Dongsha4	GCF_036345015.1	Complete Genome	0	1	0	0	0	0	2	0	0	0	0	0	0	0	0	0	0	0	Cyanobacteriota,Cyanophyceae,Chroococcales,Geminocystaceae,Cyanobacterium,Cyanobacterium aponinum
Cyanobacterium aponinum UTEX 3222	GCF_038630775.1	Complete Genome	0	0	0	1	0	0	0	0	0	0	0	0	0	0	0	0	0	0	Cyanobacteriota,Cyanophyceae,Chroococcales,Geminocystaceae,Cyanobacterium,Cyanobacterium aponinum
Cyanobium sp. NIES-981	GCF_900088535.1	Complete Genome	0	0	0	0	0	0	0	0	0	0	0	0	0	0	0	0	0	0	Cyanobacteriota,Cyanophyceae,Synechococcales,Prochlorococcaceae,Cyanobium,Cyanobacterium aponinum
Cyanobacterium sp. uoEpiScrs1	GCF_947331815.1	Complete Genome	0	0	0	0	0	0	0	0	0	0	0	0	0	0	0	0	0	0	Cyanobacteriota,Cyanophyceae,Chroococcales,Geminocystaceae,Cyanobacterium,Cyanobacterium aponinum
Cylindrospermum stagnale PCC 7417	GCF_000317535.1	Chromosome	0	0	0	1	0	0	1	1	0	0	0	0	0	0	0	0	0	0	Cyanobacteriota,Cyanophyceae,Nostocales,Nostocaceae,Cylindrospermum,Cylindrospermum stagnale
Dactylococcopsis salina PCC 8305	GCF_000317615.1	Complete Genome	0	0	0	0	0	0	0	0	0	0	0	0	0	0	0	0	0	0	Cyanobacteriota,Cyanophyceae,Synechococcales,Synechococcaceae,Dactylococcopsis,Dactylococcopsis salina
Dolichospermum compactum NIES-806	GCF_002368115.1	Chromosome	0	0	0	2	0	0	2	1	0	0	0	0	0	0	0	0	0	0	Cyanobacteriota,Cyanophyceae,Nostocales,Aphanizomenonaceae,Dolichospermum,Dolichospermum compactum
Cylindrospermopsis curvispora GIHE-G1	GCF_014489415.1	Complete Genome	0	0	0	1	0	0	2	0	0	0	0	0	0	1	0	0	0	0	Cyanobacteriota,Cyanophyceae,Nostocales,Aphanizomenonaceae,Cylindrospermopsis,Cylindrospermopsis curvispora
Cylindrospermopsis raciborskii Cr2010	GCF_003367075.2	Complete Genome	0	0	0	0	0	0	3	0	0	0	0	0	0	0	0	0	0	0	Cyanobacteriota,Cyanophyceae,Nostocales,Aphanizomenonaceae,Cylindrospermopsis,Cylindrospermopsis raciborskii
Cyanobium sp. NS01	GCF_014280235.1	Complete Genome	0	0	0	0	0	0	0	0	0	0	0	0	0	0	0	0	0	0	Cyanobacteriota,Cyanophyceae,Synechococcales,Prochlorococcaceae,Cyanobium,Dolichospermum flos-aquae
Cylindrospermopsis raciborskii KLL07	GCF_021650815.1	Complete Genome	0	0	0	0	0	0	3	0	0	0	0	0	0	0	0	0	0	0	Cyanobacteriota,Cyanophyceae,Nostocales,Aphanizomenonaceae,Cylindrospermopsis,Cylindrospermopsis raciborskii
Cylindrospermopsis raciborskii N8	GCF_018139025.1	Complete Genome	0	0	0	1	0	0	3	0	0	0	0	0	0	0	0	0	0	0	Cyanobacteriota,Cyanophyceae,Nostocales,Aphanizomenonaceae,Cylindrospermopsis,Cylindrospermopsis raciborskii
Dolichospermum flos-aquae CCAP 1403/13F	GCF_012516395.1	Complete Genome	0	0	0	1	0	0	0	0	0	0	0	1	0	0	0	0	0	0	Cyanobacteriota,Cyanophyceae,Nostocales,Aphanizomenonaceae,Dolichospermum,Dolichospermum flos-aquae
Cyanobium usitatum str. Tous	GCF_963920485.1	Complete Genome	0	0	0	0	0	0	0	0	0	0	0	0	0	0	0	0	0	0	Cyanobacteriota,Cyanophyceae,Synechococcales,Prochlorococcaceae,Cyanobium,Cyanobium usitatum
Geitlerinema sp. PCC 7407	GCF_000317045.1	Complete Genome	0	0	0	0	0	0	0	0	0	0	1	1	0	0	0	0	0	0	Cyanobacteriota,Cyanophyceae,Geitlerinematales,Geitlerinemataceae,Geitlerinema,Cyanobium usitatum
Geminocystis herdmanii PCC 6308	GCF_000332235.1	Chromosome	0	0	0	0	0	1	0	0	0	0	0	0	0	0	0	0	0	0	Cyanobacteriota,Cyanophyceae,Chroococcales,Geminocystaceae,Geminocystis,Geminocystis herdmanii
Gloeobacter kilaueensis JS1	GCF_000484535.1	Complete Genome	0	0	0	1	0	0	1	1	0	0	0	0	0	0	0	0	0	0	Cyanobacteriota,Cyanophyceae,Gloeobacterales,Gloeobacteraceae,Gloeobacter,Gloeobacter kilaueensis
Geminocystis sp. NIES-3708	GCF_001548095.1	Complete Genome	0	1	0	1	0	0	0	0	0	0	0	1	0	0	0	0	0	0	Cyanobacteriota,Cyanophyceae,Chroococcales,Geminocystaceae,Geminocystis,Gloeobacter kilaueensis
Geminocystis sp. NIES-3709	GCF_001548115.1	Complete Genome	0	0	0	0	0	0	0	0	0	0	0	1	1	0	0	0	0	0	Cyanobacteriota,Cyanophyceae,Chroococcales,Geminocystaceae,Geminocystis,Gloeobacter kilaueensis
Fischerella sp. NIES-3754	GCF_001548455.1	Complete Genome	0	0	0	1	0	0	0	0	0	0	0	0	0	0	0	0	0	0	Cyanobacteriota,Cyanophyceae,Nostocales,Hapalosiphonaceae,Fischerella,Gloeobacter kilaueensis
Euhalothece natronophila Z-M001	GCF_007904085.1	Complete Genome	0	0	0	0	0	0	2	0	0	0	0	1	0	0	0	0	0	0	Cyanobacteriota,Cyanophyceae,Chroococcales,Halothecacae,Euhalothece,Euhalothece natronophila
Dolichospermum sp. UHCC 0315A	GCF_008121535.1	Complete Genome	0	0	0	0	0	0	0	0	0	0	0	0	0	0	0	0	0	0	Cyanobacteriota,Cyanophyceae,Nostocales,Aphanizomenonaceae,Dolichospermum,Euhalothece natronophila
Dolichospermum heterosporum TAC447	GCF_024584745.1	Complete Genome	1	0	0	1	0	0	0	1	0	0	0	1	0	0	0	0	1	0	Cyanobacteriota,Cyanophyceae,Nostocales,Aphanizomenonaceae,Dolichospermum,Dolichospermum heterosporum
Fischerella sp. JS2	GCF_032393985.1	Complete Genome	0	0	0	1	0	0	2	0	0	0	0	0	0	0	0	0	0	0	Cyanobacteriota,Cyanophyceae,Nostocales,Hapalosiphonaceae,Fischerella,Dolichospermum heterosporum
Gloeobacter violaceus PCC 7421	GCF_000011385.1	Complete Genome	0	0	0	0	0	0	0	0	0	0	0	0	0	0	0	0	0	0	Cyanobacteriota,Cyanophyceae,Gloeobacterales,Gloeobacteraceae,Gloeobacter,Gloeobacter violaceus
Gloeothece citriformis PCC 7424	GCF_000021825.1	Complete Genome	0	1	0	1	1	0	1	0	0	0	0	0	0	1	0	0	0	0	Cyanobacteriota,Cyanophyceae,Chroococcales,Aphanothecaceae,Gloeothece,Gloeothece citriformis
Gloeothece verrucosa PCC 7822	GCF_000147335.1	Complete Genome	0	0	0	1	0	0	3	0	0	0	0	0	0	0	0	0	0	0	Cyanobacteriota,Cyanophyceae,Chroococcales,Aphanothecaceae,Gloeothece,Gloeothece verrucosa
Gloeocapsa sp. PCC 7428	GCF_000317555.1	Complete Genome	0	0	0	1	0	0	0	0	0	0	1	0	0	1	0	0	0	0	Cyanobacteriota,Cyanophyceae,Chroococcales,Chroococcaceae,Gloeocapsa,Gloeothece verrucosa
Halothece sp. PCC 7418	GCF_000317635.1	Complete Genome	0	0	0	0	0	0	1	0	0	0	1	0	0	0	0	0	1	0	Cyanobacteriota,Cyanophyceae,Chroococcales,Halothecacae,Halothece,Gloeothece verrucosa
Gloeomargarita lithophora Alchichica-D10	GCF_001870225.1	Chromosome	0	1	1	0	0	0	2	0	0	0	0	0	0	0	0	0	0	0	Cyanobacteriota,Cyanophyceae,Gloeomargaritales,Gloeomargaritaceae,Gloeomargarita,Gloeomargarita lithophora
Halomicronema hongdechloris C2206	GCF_002075285.3	Complete Genome	0	0	0	1	0	0	3	0	0	0	0	0	0	1	0	0	0	0	Cyanobacteriota,Cyanophyceae,Nodosilineales,Nodosilineaceae,Halomicronema,Halomicronema hongdechloris
Gloeobacter morelensis MG652769	GCF_021018745.1	Complete Genome	0	1	0	0	0	0	2	0	0	0	0	0	0	0	0	0	0	0	Cyanobacteriota,Cyanophyceae,Gloeobacterales,Gloeobacteraceae,Gloeobacter,Gloeobacter morelensis
Halotia branconii CENA392	GCF_029953635.1	Complete Genome	0	0	0	2	0	0	1	0	0	0	0	0	0	0	0	0	0	0	Cyanobacteriota,Cyanophyceae,Nostocales,Nostocaceae,Halotia,Halotia branconii
Gloeocapsopsis dulcis	GCF_032163395.1	Complete Genome	0	0	0	1	0	0	1	0	0	0	1	0	0	0	0	0	0	0	Cyanobacteriota,Cyanophyceae,Chroococcales,Chroococcaceae,Gloeocapsopsis,Halotia branconii
Leptolyngbya sp. O-77	GCF_001548395.1	Complete Genome	0	0	0	0	0	0	0	2	0	0	0	0	0	1	0	0	0	0	Cyanobacteriota,Cyanophyceae,Leptolyngbyales,Leptolyngbyaceae,Leptolyngbya,Halotia branconii
Leptolyngbya boryana CZ1	GCF_032620035.1	Complete Genome	0	0	0	0	0	0	1	0	0	0	0	2	0	0	0	0	0	0	Cyanobacteriota,Cyanophyceae,Leptolyngbyales,Leptolyngbyaceae,Leptolyngbya,Leptolyngbya boryana
Leptolyngbya boryana dg5	GCF_002142495.1	Complete Genome	0	0	0	0	0	0	1	0	0	0	0	2	0	0	0	0	0	0	Cyanobacteriota,Cyanophyceae,Leptolyngbyales,Leptolyngbyaceae,Leptolyngbya,Leptolyngbya boryana
Leptolyngbya sp. BL0902	GCF_016403105.1	Complete Genome	0	0	0	1	0	0	1	0	0	0	0	0	0	1	0	0	0	0	Cyanobacteriota,Cyanophyceae,Leptolyngbyales,Leptolyngbyaceae,Leptolyngbya,Leptolyngbya boryana
Leptolyngbya sp. 7M	GCF_018128485.1	Chromosome	0	0	0	0	1	0	0	0	0	0	0	0	0	0	0	0	0	0	Cyanobacteriota,Cyanophyceae,Leptolyngbyales,Leptolyngbyaceae,Leptolyngbya,Leptolyngbya boryana
Leptothermofonsia sichuanensis E412	GCF_019891175.1	Complete Genome	0	1	0	0	0	0	0	0	0	0	0	0	0	0	0	0	0	0	Cyanobacteriota,Cyanophyceae,Leptolyngbyales,Leptolyngbyaceae,Leptothermofonsia,Leptothermofonsia sichuanensis
Kovacikia minuta CCNUW1	GCF_020091585.1	Complete Genome	0	0	1	1	0	0	2	0	0	0	0	0	0	0	0	0	0	0	Cyanobacteriota,Cyanophyceae,Leptolyngbyales,Leptolyngbyaceae,Kovacikia,Kovacikia minuta
Leptodesmis sichuanensis A121	GCF_021379005.1	Complete Genome	1	0	0	0	0	0	1	0	0	0	0	0	0	1	0	0	0	0	Cyanobacteriota,Cyanophyceae,Leptolyngbyales,Leptolyngbyaceae,Leptodesmis,Leptodesmis sichuanensis
Leptolyngbya boryana IAM M-101	GCF_002142475.1	Complete Genome	0	0	0	0	0	0	1	0	0	0	0	2	0	0	0	0	0	0	Cyanobacteriota,Cyanophyceae,Leptolyngbyales,Leptolyngbyaceae,Leptolyngbya,Leptolyngbya boryana
Leptolyngbya boryana IU 594	GCF_022372495.1	Complete Genome	0	0	0	0	0	0	1	0	0	0	0	2	0	0	0	0	0	0	Cyanobacteriota,Cyanophyceae,Leptolyngbyales,Leptolyngbyaceae,Leptolyngbya,Leptolyngbya boryana
Limnospira fusiformis KN01	GCF_014489865.2	Chromosome	0	0	0	0	0	0	1	1	0	0	0	0	0	0	0	0	0	0	Cyanobacteriota,Cyanophyceae,Oscillatoriales,Sirenicapillariaceae,Limnospira,Limnospira fusiformis
Microcystis aeruginosa FD4	GCF_009792235.1	Complete Genome	0	0	0	1	0	0	1	0	0	0	0	0	0	0	0	0	0	0	Cyanobacteriota,Cyanophyceae,Chroococcales,Microcystaceae,Microcystis,Microcystis aeruginosa
Limnospira fusiformis SAG 85.79	GCF_012516315.1	Complete Genome	0	0	0	0	0	0	1	1	0	0	0	0	0	0	0	0	0	0	Cyanobacteriota,Cyanophyceae,Oscillatoriales,Sirenicapillariaceae,Limnospira,Limnospira fusiformis
Limnospira indica BM01	GCF_014250495.1	Chromosome	0	0	0	0	0	0	1	0	0	0	0	0	0	0	0	0	0	0	Cyanobacteriota,Cyanophyceae,Oscillatoriales,Sirenicapillariaceae,Limnospira,Limnospira indica
Limnospira indica PCC 8005	GCF_000973065.1	Chromosome	0	0	0	0	0	0	1	1	0	0	0	0	0	0	0	0	0	0	Cyanobacteriota,Cyanophyceae,Oscillatoriales,Sirenicapillariaceae,Limnospira,Limnospira indica
Microcystis aeruginosa FACHB-905 = DIANCHI905	GCF_021172085.1	Complete Genome	0	0	0	1	0	0	1	0	0	0	0	0	0	0	0	0	0	0	Cyanobacteriota,Cyanophyceae,Chroococcales,Microcystaceae,Microcystis,Microcystis aeruginosa
Microcystis aeruginosa LE3	GCF_032701645.1	Chromosome	0	0	0	1	0	0	3	0	0	0	0	0	0	0	0	0	0	0	Cyanobacteriota,Cyanophyceae,Chroococcales,Microcystaceae,Microcystis,Microcystis aeruginosa
Microcystis aeruginosa NIES-298	GCF_010196425.1	Complete Genome	0	0	0	1	0	0	3	0	0	0	0	0	0	0	0	0	0	0	Cyanobacteriota,Cyanophyceae,Chroococcales,Microcystaceae,Microcystis,Microcystis aeruginosa
Microcystis aeruginosa 1339	GCF_038396575.1	Complete Genome	0	0	0	0	0	0	1	0	0	0	0	0	0	1	0	0	0	0	Cyanobacteriota,Cyanophyceae,Chroococcales,Microcystaceae,Microcystis,Microcystis aeruginosa
Microcoleus anatoxicus	GCF_042465725.1	Complete Genome	0	0	0	0	0	0	1	0	0	0	0	0	0	1	0	0	0	0	Cyanobacteriota,Cyanophyceae,Oscillatoriales,Microcoleaceae,Microcoleus,Microcystis aeruginosa
Microcystis aeruginosa NIES-843	GCF_000010625.1	Complete Genome	0	0	0	0	0	0	0	0	0	0	0	0	0	0	1	0	0	0	Cyanobacteriota,Cyanophyceae,Chroococcales,Microcystaceae,Microcystis,Microcystis aeruginosa
Microcystis aeruginosa NIES-2549	GCF_000981785.2	Complete Genome	0	1	0	0	0	0	0	0	0	0	0	0	0	0	0	0	0	0	Cyanobacteriota,Cyanophyceae,Chroococcales,Microcystaceae,Microcystis,Microcystis aeruginosa
Microcystis panniformis FACHB-1757	GCF_001264245.1	Complete Genome	0	0	0	1	0	0	1	0	0	0	0	0	0	0	0	0	0	0	Cyanobacteriota,Cyanophyceae,Chroococcales,Microcystaceae,Microcystis,Microcystis panniformis
Microcystis aeruginosa NIES-2481	GCF_001704955.2	Complete Genome	0	1	0	0	0	0	1	0	0	1	0	0	0	0	0	0	0	0	Cyanobacteriota,Cyanophyceae,Chroococcales,Microcystaceae,Microcystis,Microcystis aeruginosa
Microcystis aeruginosa NIES-88	GCF_019704275.1	Complete Genome	0	0	0	1	0	0	1	0	0	0	0	0	0	0	0	0	0	0	Cyanobacteriota,Cyanophyceae,Chroococcales,Microcystaceae,Microcystis,Microcystis aeruginosa
Microcystis aeruginosa str. Chao 1910	GCF_026222535.1	Complete Genome	0	0	0	0	0	0	1	0	0	0	0	0	0	0	0	0	0	0	Cyanobacteriota,Cyanophyceae,Chroococcales,Microcystaceae,Microcystis,Microcystis aeruginosa
Microcystis aeruginosa NRERC-214	GCF_031754835.1	Complete Genome	0	0	0	1	0	0	2	0	0	0	0	0	0	0	0	0	0	0	Cyanobacteriota,Cyanophyceae,Chroococcales,Microcystaceae,Microcystis,Microcystis aeruginosa
Microcystis aeruginosa PCC 7806SL	GCF_002095975.1	Complete Genome	0	0	0	1	0	0	1	0	0	0	0	0	0	0	0	0	0	0	Cyanobacteriota,Cyanophyceae,Chroococcales,Microcystaceae,Microcystis,Microcystis aeruginosa
Nodularia spumigena CCY9414	GCF_000340565.2	Chromosome	0	0	0	0	0	0	0	1	0	0	0	0	0	0	0	0	0	0	Cyanobacteriota,Cyanophyceae,Nostocales,Aphanizomenonaceae,Nodularia,Nodularia spumigena
Moorena producens PAL-8-15-08-1	GCF_001767235.1	Complete Genome	0	0	0	0	0	0	0	0	0	0	0	0	0	0	0	0	0	0	Cyanobacteriota,Cyanophyceae,Oscillatoriales,Oscillatoriaceae,Moorena,Moorena producens
Moorena producens JHB	GCF_001854205.2	Complete Genome	0	0	0	0	0	0	1	0	0	0	0	0	0	0	0	0	0	0	Cyanobacteriota,Cyanophyceae,Oscillatoriales,Oscillatoriaceae,Moorena,Moorena producens
Microcystis sp. MC19	GCF_003019735.1	Complete Genome	0	0	0	0	0	0	3	0	0	0	0	0	0	0	0	0	0	0	Cyanobacteriota,Cyanophyceae,Chroococcales,Microcystaceae,Microcystis,Moorena producens
Nodularia spumigena UHCC 0039	GCF_003054475.1	Complete Genome	0	0	0	0	0	0	0	1	0	0	0	0	0	0	0	0	0	0	Cyanobacteriota,Cyanophyceae,Nostocales,Aphanizomenonaceae,Nodularia,Nodularia spumigena
Microcystis viridis NIES-102	GCF_003945305.1	Complete Genome	0	0	0	0	0	0	0	0	0	0	0	0	0	0	1	0	0	0	Cyanobacteriota,Cyanophyceae,Chroococcales,Microcystaceae,Microcystis,Microcystis viridis
Nodularia sphaerocarpa UHCC 0038	GCF_022376295.1	Complete Genome	0	0	0	1	0	1	1	0	0	0	0	0	0	0	0	0	0	0	Cyanobacteriota,Cyanophyceae,Nostocales,Aphanizomenonaceae,Nodularia,Nodularia sphaerocarpa
Nostoc cf. commune SO-36	GCF_023734775.1	Complete Genome	0	0	0	1	0	0	0	0	0	0	0	0	0	0	0	0	0	0	Cyanobacteriota,Cyanophyceae,Nostocales,Nostocaceae,Nostoc,Nostoc commune
Nodosilinea sp. E11	GCF_032813545.1	Chromosome	1	0	0	1	0	0	1	0	0	0	0	0	0	0	0	0	0	0	Cyanobacteriota,Cyanophyceae,Nodosilineales,Nodosilineaceae,Nodosilinea,Nostoc commune
Microcystis sp. BLCC-F210	GCF_042134685.1	Chromosome	0	0	0	0	0	0	2	0	0	0	0	0	0	0	0	0	0	0	Cyanobacteriota,Cyanophyceae,Chroococcales,Microcystaceae,Microcystis,Nostoc commune
Nostoc punctiforme PCC 73102	GCF_000020025.1	Complete Genome	0	0	0	1	0	0	0	0	0	0	0	1	0	0	0	0	0	0	Cyanobacteriota,Cyanophyceae,Nostocales,Nostocaceae,Nostoc,Nostoc punctiforme
Nostoc piscinale CENA21	GCF_001298445.1	Chromosome	0	1	0	0	0	0	0	0	0	0	0	0	0	0	0	0	0	0	Cyanobacteriota,Cyanophyceae,Nostocales,Nostocaceae,Nostoc,Nostoc piscinale
Nostoc flagelliforme CCNUN1	GCF_002813575.1	Complete Genome	0	1	0	0	0	0	0	0	0	0	0	0	0	0	0	0	0	0	Cyanobacteriota,Cyanophyceae,Nostocales,Nostocaceae,Nostoc,Nostoc flagelliforme
Nostoc sp. 'Peltigera membranacea cyanobiont' N6	GCF_002949735.1	Complete Genome	0	1	0	1	0	1	2	0	0	0	0	0	0	0	0	0	0	0	Cyanobacteriota,Cyanophyceae,Nostocales,Nostocaceae,Nostoc,Nostoc flagelliforme
Nostoc sp. 'Lobaria pulmonaria (5183) cyanobiont'	GCF_002949795.1	Complete Genome	0	0	0	1	0	0	0	0	0	0	0	0	0	0	0	0	0	0	Cyanobacteriota,Cyanophyceae,Nostocales,Nostocaceae,Nostoc,Nostoc flagelliforme
Nostoc sp. ATCC 53789	GCF_009873495.1	Complete Genome	1	0	0	1	0	0	0	1	0	0	0	0	0	0	0	0	0	0	Cyanobacteriota,Cyanophyceae,Nostocales,Nostocaceae,Nostoc,Nostoc flagelliforme
Nostoc sp. C052	GCF_013393905.1	Complete Genome	0	1	0	0	0	0	1	0	0	0	0	0	0	0	0	0	0	0	Cyanobacteriota,Cyanophyceae,Nostocales,Nostocaceae,Nostoc,Nostoc flagelliforme
Nostoc sp. C057	GCF_013393925.1	Complete Genome	0	0	0	1	0	0	0	0	0	0	0	1	0	0	0	0	0	0	Cyanobacteriota,Cyanophyceae,Nostocales,Nostocaceae,Nostoc,Nostoc flagelliforme
Nostoc edaphicum CCNP1411	GCF_014023275.1	Complete Genome	0	0	0	1	0	0	0	1	0	0	0	1	0	0	0	0	0	0	Cyanobacteriota,Cyanophyceae,Nostocales,Nostocaceae,Nostoc,Nostoc edaphicum
Nostoc sp. C110	GCF_043099725.1	Complete Genome	0	0	0	1	0	0	0	0	0	0	0	0	0	0	0	0	0	0	Cyanobacteriota,Cyanophyceae,Nostocales,Nostocaceae,Nostoc,Nostoc edaphicum
Nostoc sp. PCC 7120 = FACHB-418	GCF_000009705.1	Complete Genome	0	0	0	1	0	0	0	1	0	0	0	1	0	0	0	0	0	0	Cyanobacteriota,Cyanophyceae,Nostocales,Nostocaceae,Nostoc,Nostoc edaphicum
Nostoc sp. PCC 7107	GCF_000316625.1	Complete Genome	0	0	0	0	0	0	0	1	0	0	0	1	0	0	0	0	0	0	Cyanobacteriota,Cyanophyceae,Nostocales,Nostocaceae,Nostoc,Nostoc edaphicum
Nostoc sp. PCC 7524	GCF_000316645.1	Complete Genome	0	0	0	1	0	0	1	0	0	0	0	0	0	0	0	0	0	0	Cyanobacteriota,Cyanophyceae,Nostocales,Nostocaceae,Nostoc,Nostoc edaphicum
Nostoc sp. NIES-3756	GCF_001548375.1	Complete Genome	0	1	0	1	0	0	0	0	0	0	0	1	0	0	0	0	0	0	Cyanobacteriota,Cyanophyceae,Nostocales,Nostocaceae,Nostoc,Nostoc edaphicum
Nostoc sp. CENA543	GCF_002896875.1	Complete Genome	0	0	0	1	0	0	0	0	0	0	0	1	0	1	0	0	0	0	Cyanobacteriota,Cyanophyceae,Nostocales,Nostocaceae,Nostoc,Nostoc edaphicum
Nostoc sp. TCL240-02	GCF_013343235.1	Complete Genome	1	0	0	0	0	0	2	0	1	0	0	1	0	0	0	0	0	0	Cyanobacteriota,Cyanophyceae,Nostocales,Nostocaceae,Nostoc,Nostoc edaphicum
Nostoc sp. TCL26-01	GCF_013393945.1	Complete Genome	0	0	0	1	0	0	3	1	0	0	0	0	0	0	0	0	0	0	Cyanobacteriota,Cyanophyceae,Nostocales,Nostocaceae,Nostoc,Nostoc edaphicum
Nostoc sp. MS1	GCF_019976755.1	Complete Genome	0	0	0	1	0	0	0	0	0	0	0	0	1	1	0	0	0	0	Cyanobacteriota,Cyanophyceae,Nostocales,Nostocaceae,Nostoc,Nostoc edaphicum
Nostoc sp. UHCC 0302	GCF_038096175.1	Complete Genome	2	0	0	2	0	1	0	1	0	0	0	0	0	0	0	0	0	0	Cyanobacteriota,Cyanophyceae,Nostocales,Nostocaceae,Nostoc,Nostoc edaphicum
Nostoc sp. C117	GCF_043099735.1	Complete Genome	0	0	0	1	0	0	0	0	0	0	0	2	0	0	0	0	0	0	Cyanobacteriota,Cyanophyceae,Nostocales,Nostocaceae,Nostoc,Nostoc edaphicum
Parasynechococcus marenigrum WH 8102	GCF_000195975.1	Complete Genome	0	0	0	0	0	0	0	0	0	0	0	0	0	0	0	0	0	0	Cyanobacteriota,Cyanophyceae,Synechococcales,Prochlorococcaceae,Parasynechococcus,Parasynechococcus marenigrum
Oscillatoria acuminata PCC 6304	GCF_000317105.1	Complete Genome	0	0	0	2	0	0	1	1	0	0	0	0	0	0	0	0	0	0	Cyanobacteriota,Cyanophyceae,Oscillatoriales,Oscillatoriaceae,Oscillatoria,Oscillatoria acuminata
Oscillatoria nigro-viridis PCC 7112	GCF_000317475.1	Complete Genome	0	0	0	1	0	0	1	0	0	0	0	0	0	0	0	0	0	0	Cyanobacteriota,Cyanophyceae,Oscillatoriales,Oscillatoriaceae,Oscillatoria,Oscillatoria nigro-viridis
Parathermosynechococcus lividus PCC 6715	GCF_002754935.1	Complete Genome	0	0	0	0	0	0	0	0	0	0	0	0	0	0	0	0	0	0	Cyanobacteriota,Cyanophyceae,Acaryochloridales,Thermosynechococcaceae,Parathermosynechococcus,Parathermosynechococcus lividus
Nostoc sphaeroides	GCF_003443655.1	Complete Genome	0	0	0	0	0	0	0	0	0	0	0	1	0	0	0	0	0	0	Cyanobacteriota,Cyanophyceae,Nostocales,Nostocaceae,Nostoc,Parathermosynechococcus lividus
Nostoc sphaeroides CCNUC1	GCF_009372195.1	Complete Genome	0	0	0	1	0	0	0	0	0	0	0	1	0	0	0	0	1	0	Cyanobacteriota,Cyanophyceae,Nostocales,Nostocaceae,Nostoc,Nostoc sphaeroides
Oxynema aestuarii AP17	GCF_012295525.1	Complete Genome	0	0	0	2	0	0	2	0	0	0	1	0	0	0	0	0	0	0	Cyanobacteriota,Cyanophyceae,Oscillatoriales,Oscillatoriaceae,Oxynema,Oxynema aestuarii
Nostoc sp. UHCC 0870	GCF_022063185.1	Complete Genome	0	0	0	1	0	0	2	1	0	0	0	1	0	0	0	0	0	0	Cyanobacteriota,Cyanophyceae,Nostocales,Nostocaceae,Nostoc,Oxynema aestuarii
Nostoc sp. UHCC 0926	GCF_028623165.1	Complete Genome	0	0	0	0	0	0	0	0	0	0	0	2	0	0	0	0	0	0	Cyanobacteriota,Cyanophyceae,Nostocales,Nostocaceae,Nostoc,Oxynema aestuarii
Okeanomitos corallinicola TIOX110	GCF_038050375.1	Complete Genome	0	0	0	1	0	0	2	1	0	0	0	0	0	0	0	0	0	0	Cyanobacteriota,Cyanophyceae,Nostocales,Aphanizomenonaceae,Okeanomitos,Okeanomitos corallinicola
Picosynechococcus sp. PCC 11901	GCF_005577135.1	Chromosome	0	0	0	0	0	0	0	0	0	0	0	0	0	0	0	0	0	0	Cyanobacteriota,Cyanophyceae,Chroococcales,Geminocystaceae,Picosynechococcus,Okeanomitos corallinicola
Picosynechococcus sp. PCC 7002	GCF_000019485.1	Complete Genome	0	0	0	1	0	0	1	0	0	0	0	0	0	1	0	0	0	0	Cyanobacteriota,Cyanophyceae,Chroococcales,Geminocystaceae,Picosynechococcus,Okeanomitos corallinicola
Picosynechococcus sp. PCC 7003	GCF_001693255.1	Complete Genome	0	0	0	0	0	0	1	0	0	0	0	0	0	0	0	0	0	0	Cyanobacteriota,Cyanophyceae,Chroococcales,Geminocystaceae,Picosynechococcus,Okeanomitos corallinicola
Picosynechococcus sp. PCC 7117	GCF_001693275.1	Complete Genome	0	0	0	1	0	0	0	0	0	0	0	0	0	0	0	0	0	0	Cyanobacteriota,Cyanophyceae,Chroococcales,Geminocystaceae,Picosynechococcus,Okeanomitos corallinicola
Picosynechococcus sp. PCC 73109	GCF_001521855.1	Complete Genome	0	1	0	0	0	0	0	0	0	0	0	0	0	0	0	0	0	0	Cyanobacteriota,Cyanophyceae,Chroococcales,Geminocystaceae,Picosynechococcus,Okeanomitos corallinicola
Picosynechococcus sp. PCC 8807	GCF_001693295.1	Complete Genome	0	1	0	0	0	0	0	0	0	0	0	0	0	0	0	0	0	0	Cyanobacteriota,Cyanophyceae,Chroococcales,Geminocystaceae,Picosynechococcus,Okeanomitos corallinicola
Phormidium yuhuli AB48	GCF_023983615.1	Complete Genome	0	0	0	2	0	0	1	1	0	0	0	0	0	0	0	0	0	0	Cyanobacteriota,Cyanophyceae,Oscillatoriales,Oscillatoriaceae,Phormidium,Phormidium yuhuli
Planktothricoides raciborskii GIHE-MW2	GCF_040564635.1	Complete Genome	0	0	0	1	0	0	1	0	0	0	0	0	0	1	0	0	0	0	Cyanobacteriota,Cyanophyceae,Oscillatoriales,Oscillatoriaceae,Planktothricoides,Planktothricoides raciborskii
Planktothrix agardhii	GCF_904830765.1	Complete Genome	0	0	0	1	0	0	1	0	0	0	0	0	0	0	0	0	0	0	Cyanobacteriota,Cyanophyceae,Oscillatoriales,Microcoleaceae,Planktothrix,Planktothrix rubescens
Planktothrix agardhii NIVA-CYA 126/8	GCF_000710505.1	Chromosome	0	0	0	1	0	0	1	0	0	0	0	0	0	0	0	0	0	0	Cyanobacteriota,Cyanophyceae,Oscillatoriales,Microcoleaceae,Planktothrix,Planktothrix agardhii
Planktothrix pseudagardhii	GCF_904830925.1	Complete Genome	0	0	1	1	0	0	1	0	0	0	0	0	0	0	0	0	0	0	Cyanobacteriota,Cyanophyceae,Oscillatoriales,Microcoleaceae,Planktothrix,Planktothrix rubescens
Planktothrix rubescens NIVA-CYA 18	GCF_900009275.2	Chromosome	0	0	0	1	0	0	1	0	0	0	0	0	0	0	0	0	0	0	Cyanobacteriota,Cyanophyceae,Oscillatoriales,Microcoleaceae,Planktothrix,Planktothrix rubescens
Planktothrix tepida	GCF_904830955.1	Chromosome	0	0	0	0	0	0	0	0	0	0	0	0	0	0	0	0	0	0	Cyanobacteriota,Cyanophyceae,Oscillatoriales,Microcoleaceae,Planktothrix,Planktothrix rubescens
Prochlorococcus marinus str. AS9601	GCF_000015645.1	Complete Genome	0	0	0	0	0	0	0	0	0	0	0	0	0	0	0	0	0	0	Cyanobacteriota,Cyanophyceae,Synechococcales,Prochlorococcaceae,Prochlorococcus,Prochlorococcus marinus
Pleurocapsa sp. PCC 7327	GCF_000317025.1	Complete Genome	0	0	0	1	0	0	1	0	0	0	0	0	0	0	0	0	0	0	Cyanobacteriota,Cyanophyceae,Pleurocapsales,Hyellaceae,Pleurocapsa,Prochlorococcus marinus
Prochlorococcus marinus str. MIT 0919	GCF_027359375.1	Complete Genome	0	0	0	0	0	0	0	0	0	0	0	0	0	0	0	0	0	0	Cyanobacteriota,Cyanophyceae,Synechococcales,Prochlorococcaceae,Prochlorococcus,Prochlorococcus marinus
Prochlorococcus marinus str. MIT 1013	GCF_027359395.1	Complete Genome	0	0	0	0	0	0	0	0	0	0	0	0	0	0	0	0	0	0	Cyanobacteriota,Cyanophyceae,Synechococcales,Prochlorococcaceae,Prochlorococcus,Prochlorococcus marinus
Prochlorococcus marinus str. MIT 0918	GCF_027359415.1	Complete Genome	0	0	0	0	0	0	0	0	0	0	0	0	0	0	0	0	0	0	Cyanobacteriota,Cyanophyceae,Synechococcales,Prochlorococcaceae,Prochlorococcus,Prochlorococcus marinus
Prochlorococcus marinus str. MIT 0915	GCF_027359475.1	Complete Genome	0	0	0	0	0	0	0	0	0	0	0	0	0	0	0	0	0	0	Cyanobacteriota,Cyanophyceae,Synechococcales,Prochlorococcaceae,Prochlorococcus,Prochlorococcus marinus
Prochlorococcus marinus str. MIT 0913	GCF_027359525.1	Complete Genome	0	0	0	0	0	0	0	0	0	0	0	0	0	0	0	0	0	0	Cyanobacteriota,Cyanophyceae,Synechococcales,Prochlorococcaceae,Prochlorococcus,Prochlorococcus marinus
Prochlorococcus marinus str. MIT 0917	GCF_027359575.1	Complete Genome	0	0	0	0	0	0	0	0	0	0	0	0	0	0	0	0	0	0	Cyanobacteriota,Cyanophyceae,Synechococcales,Prochlorococcaceae,Prochlorococcus,Prochlorococcus marinus
Prochlorococcus marinus str. MIT 0912	GCF_027359595.1	Complete Genome	0	0	0	0	0	0	0	0	0	0	0	0	0	0	0	0	0	0	Cyanobacteriota,Cyanophyceae,Synechococcales,Prochlorococcaceae,Prochlorococcus,Prochlorococcus marinus
Pleurocapsa sp. FMAR1	GCF_963665995.1	Complete Genome	0	0	0	0	0	0	0	0	0	0	0	0	0	0	0	0	0	0	Cyanobacteriota,Cyanophyceae,Pleurocapsales,Hyellaceae,Pleurocapsa,Prochlorococcus marinus
Prochlorococcus marinus str. MIT 9313	GCF_000011485.1	Complete Genome	0	0	0	0	0	0	0	0	0	0	0	0	0	0	0	0	0	0	Cyanobacteriota,Cyanophyceae,Synechococcales,Prochlorococcaceae,Prochlorococcus,Prochlorococcus marinus
Prochlorococcus marinus str. NATL1A	GCF_000015685.1	Complete Genome	0	0	0	0	0	0	0	0	0	0	0	0	0	0	0	0	0	0	Cyanobacteriota,Cyanophyceae,Synechococcales,Prochlorococcaceae,Prochlorococcus,Prochlorococcus marinus
Prochlorococcus marinus str. MIT 9312	GCF_000012645.1	Complete Genome	0	0	0	0	0	0	0	0	0	0	0	0	0	0	0	0	0	0	Cyanobacteriota,Cyanophyceae,Synechococcales,Prochlorococcaceae,Prochlorococcus,Prochlorococcus marinus
Prochlorococcus marinus str. MIT 9515	GCF_000015665.1	Complete Genome	0	0	0	0	0	0	0	0	0	0	0	0	0	0	0	0	0	0	Cyanobacteriota,Cyanophyceae,Synechococcales,Prochlorococcaceae,Prochlorococcus,Prochlorococcus marinus
Prochlorococcus marinus str. NATL2A	GCF_000012465.1	Complete Genome	0	0	0	0	0	0	0	0	0	0	0	0	0	0	0	0	0	0	Cyanobacteriota,Cyanophyceae,Synechococcales,Prochlorococcaceae,Prochlorococcus,Prochlorococcus marinus
Prochlorococcus marinus str. MIT 9303	GCF_000015705.1	Complete Genome	0	0	0	0	0	0	0	0	0	0	0	0	0	0	0	0	0	0	Cyanobacteriota,Cyanophyceae,Synechococcales,Prochlorococcaceae,Prochlorococcus,Prochlorococcus marinus
Prochlorococcus marinus str. MIT 9301	GCF_000015965.1	Complete Genome	0	0	0	0	0	0	0	0	0	0	0	0	0	0	0	0	0	0	Cyanobacteriota,Cyanophyceae,Synechococcales,Prochlorococcaceae,Prochlorococcus,Prochlorococcus marinus
Prochlorococcus marinus str. MIT 9215	GCF_000018065.1	Complete Genome	0	0	0	0	0	0	0	0	0	0	0	0	0	0	0	0	0	0	Cyanobacteriota,Cyanophyceae,Synechococcales,Prochlorococcaceae,Prochlorococcus,Prochlorococcus marinus
Prochlorococcus marinus str. MIT 9211	GCF_000018585.1	Chromosome	0	0	0	0	0	0	0	0	0	0	0	0	0	0	0	0	0	0	Cyanobacteriota,Cyanophyceae,Synechococcales,Prochlorococcaceae,Prochlorococcus,Prochlorococcus marinus
Prochlorococcus marinus str. MIT 1214	GCF_027359355.1	Complete Genome	0	0	0	0	0	0	0	0	0	0	0	0	0	0	0	0	0	0	Cyanobacteriota,Cyanophyceae,Synechococcales,Prochlorococcaceae,Prochlorococcus,Prochlorococcus marinus
Prochlorococcus marinus subsp. marinus str. CCMP1375	GCF_000007925.1	Complete Genome	0	0	0	0	0	0	0	0	0	0	0	0	0	0	0	0	0	0	Cyanobacteriota,Cyanophyceae,Synechococcales,Prochlorococcaceae,Prochlorococcus,Prochlorococcus marinus
Prochlorococcus marinus subsp. pastoris str. CCMP1986	GCF_000011465.1	Complete Genome	0	0	0	0	0	0	0	0	0	0	0	0	0	0	0	0	0	0	Cyanobacteriota,Cyanophyceae,Synechococcales,Prochlorococcaceae,Prochlorococcus,Prochlorococcus marinus
Prochlorococcus sp. MIT 0604	GCF_000757845.1	Complete Genome	0	0	0	0	0	0	0	0	0	0	0	0	0	0	0	0	0	0	Cyanobacteriota,Cyanophyceae,Synechococcales,Prochlorococcaceae,Prochlorococcus,Prochlorococcus marinus
Prochlorococcus sp. MIT 0801	GCF_000757865.1	Complete Genome	0	0	0	0	0	0	0	0	0	0	0	0	0	0	0	0	0	0	Cyanobacteriota,Cyanophyceae,Synechococcales,Prochlorococcaceae,Prochlorococcus,Prochlorococcus marinus
Prochlorococcus sp. RS01	GCF_001989435.1	Chromosome	0	0	0	0	0	0	0	0	0	0	0	0	0	0	0	0	0	0	Cyanobacteriota,Cyanophyceae,Synechococcales,Prochlorococcaceae,Prochlorococcus,Prochlorococcus marinus
Prochlorococcus sp. MIT 1300	GCF_034092375.1	Complete Genome	0	0	0	0	0	0	0	0	0	0	0	0	0	0	0	0	0	0	Cyanobacteriota,Cyanophyceae,Synechococcales,Prochlorococcaceae,Prochlorococcus,Prochlorococcus marinus
Prochlorococcus sp. MIT 1307	GCF_034092395.1	Complete Genome	0	0	0	0	0	0	0	0	0	0	0	0	0	0	0	0	0	0	Cyanobacteriota,Cyanophyceae,Synechococcales,Prochlorococcaceae,Prochlorococcus,Prochlorococcus marinus
Prochlorococcus sp. MIT 1341	GCF_034092415.1	Complete Genome	0	0	0	0	0	0	0	0	0	0	0	0	0	0	0	0	0	0	Cyanobacteriota,Cyanophyceae,Synechococcales,Prochlorococcaceae,Prochlorococcus,Prochlorococcus marinus
Prochlorococcus sp. MIT 1223	GCF_034092465.1	Complete Genome	0	0	0	0	0	0	0	0	0	0	0	0	0	0	0	0	0	0	Cyanobacteriota,Cyanophyceae,Synechococcales,Prochlorococcaceae,Prochlorococcus,Prochlorococcus marinus
Prochlorococcus sp. MIT 1314	GCF_034093315.1	Complete Genome	0	0	0	0	0	0	0	0	0	0	0	0	0	0	0	0	0	0	Cyanobacteriota,Cyanophyceae,Synechococcales,Prochlorococcaceae,Prochlorococcus,Prochlorococcus marinus
Rippkaea orientalis PCC 8801	GCF_000021805.1	Complete Genome	0	0	0	1	0	0	0	0	0	1	0	1	1	0	0	0	0	0	Cyanobacteriota,Cyanophyceae,Chroococcales,Aphanothecaceae,Rippkaea,Rippkaea orientalis
Rivularia sp. PCC 7116	GCF_000316665.1	Complete Genome	0	1	0	1	0	0	1	1	0	0	0	0	0	0	0	0	0	0	Cyanobacteriota,Cyanophyceae,Nostocales,Rivulariaceae,Rivularia,Rippkaea orientalis
Pseudanabaena sp. PCC 7367	GCF_000317065.1	Complete Genome	0	0	1	0	0	0	0	0	0	0	0	0	0	0	0	0	0	0	Cyanobacteriota,Cyanophyceae,Pseudanabaenales,Pseudanabaenaceae,Pseudanabaena,Rippkaea orientalis
Prochlorococcus sp. RS04	GCF_001989455.1	Chromosome	0	0	0	0	0	0	0	0	0	0	0	0	0	0	0	0	0	0	Cyanobacteriota,Cyanophyceae,Synechococcales,Prochlorococcaceae,Prochlorococcus,Rippkaea orientalis
Prochlorococcus sp. RS50	GCF_001989415.1	Chromosome	0	0	0	0	0	0	0	0	0	0	0	0	0	0	0	0	0	0	Cyanobacteriota,Cyanophyceae,Synechococcales,Prochlorococcaceae,Prochlorococcus,Rippkaea orientalis
Pseudanabaena sp. ABRG5-3	GCF_003967015.1	Complete Genome	0	0	0	1	0	0	1	0	0	0	0	0	0	0	0	0	0	0	Cyanobacteriota,Cyanophyceae,Pseudanabaenales,Pseudanabaenaceae,Pseudanabaena,Rippkaea orientalis
Cronbergia siamensis	GCF_019056575.1	Complete Genome	0	0	0	1	0	0	2	0	0	0	0	1	0	0	0	0	0	0	Cyanobacteriota,Cyanophyceae,Nostocales,Nostocaceae,Cronbergia,Rippkaea orientalis
Pseudanabaena sp. Chao 1811	GCF_027942295.1	Complete Genome	0	0	0	0	0	0	0	0	0	0	0	0	0	0	0	0	0	0	Cyanobacteriota,Cyanophyceae,Pseudanabaenales,Pseudanabaenaceae,Pseudanabaena,Rippkaea orientalis
Pseudanabaena galeata CCNP1313	GCF_029910235.1	Complete Genome	0	0	0	1	0	1	0	0	0	0	0	0	0	0	0	0	0	0	Cyanobacteriota,Cyanophyceae,Pseudanabaenales,Pseudanabaenaceae,Pseudanabaena,Pseudanabaena galeata
Pseudanabaena mucicola str. Chao 1806	GCF_030323025.1	Complete Genome	0	1	0	1	0	0	1	0	0	0	0	0	0	1	0	0	0	1	Cyanobacteriota,Cyanophyceae,Pseudanabaenales,Pseudanabaenaceae,Pseudanabaena,Pseudanabaena mucicola
Stanieria cyanosphaera PCC 7437	GCF_000317575.1	Complete Genome	0	0	0	1	0	0	1	0	0	0	0	0	0	1	0	0	0	0	Cyanobacteriota,Cyanophyceae,Pleurocapsales,Dermocarpellaceae,Stanieria,Stanieria cyanosphaera
Synechococcus elongatus IITB3	GCF_036630065.1	Complete Genome	0	0	0	0	0	0	0	0	0	0	0	0	0	0	0	0	0	0	Cyanobacteriota,Cyanophyceae,Synechococcales,Synechococcaceae,Synechococcus,Synechococcus elongatus
Synechococcus elongatus IITB4	GCF_036630075.1	Complete Genome	0	0	0	0	0	0	1	0	0	0	0	0	0	0	0	0	0	0	Cyanobacteriota,Cyanophyceae,Synechococcales,Synechococcaceae,Synechococcus,Synechococcus elongatus
Sphaerospermopsis torques-reginae ITEP-024	GCF_019598945.1	Chromosome	0	0	1	1	0	1	0	1	0	0	0	0	0	0	0	0	0	0	Cyanobacteriota,Cyanophyceae,Nostocales,Aphanizomenonaceae,Sphaerospermopsis,Sphaerospermopsis torques-reginae
Synechococcus elongatus IITB5	GCF_036630115.1	Complete Genome	0	0	0	0	0	0	0	0	0	0	0	0	0	0	0	0	0	0	Cyanobacteriota,Cyanophyceae,Synechococcales,Synechococcaceae,Synechococcus,Synechococcus elongatus
Synechococcus elongatus IITB6	GCF_036630085.1	Complete Genome	0	0	0	0	1	0	0	0	0	0	0	0	0	0	0	0	0	0	Cyanobacteriota,Cyanophyceae,Synechococcales,Synechococcaceae,Synechococcus,Synechococcus elongatus
Synechococcus elongatus IITB7	GCF_036630095.1	Complete Genome	0	0	0	0	0	0	0	0	0	0	0	0	0	0	0	0	0	0	Cyanobacteriota,Cyanophyceae,Synechococcales,Synechococcaceae,Synechococcus,Synechococcus elongatus
Synechococcus elongatus IITB8	GCF_036630105.1	Complete Genome	0	0	0	0	0	0	0	0	0	0	0	0	0	0	0	0	0	0	Cyanobacteriota,Cyanophyceae,Synechococcales,Synechococcaceae,Synechococcus,Synechococcus elongatus
Synechococcus elongatus PCC 11801	GCF_003846445.2	Complete Genome	0	0	0	0	0	0	0	0	0	0	0	0	0	0	0	0	0	0	Cyanobacteriota,Cyanophyceae,Synechococcales,Synechococcaceae,Synechococcus,Synechococcus elongatus
Synechococcus elongatus PCC 11802	GCF_009498715.2	Complete Genome	0	0	0	0	1	0	0	0	0	0	0	0	0	0	0	0	0	0	Cyanobacteriota,Cyanophyceae,Synechococcales,Synechococcaceae,Synechococcus,Synechococcus elongatus
Synechococcus elongatus PCC 6301	GCF_000010065.1	Complete Genome	0	0	0	0	0	0	0	0	0	0	0	0	0	0	0	0	0	0	Cyanobacteriota,Cyanophyceae,Synechococcales,Synechococcaceae,Synechococcus,Synechococcus elongatus
Synechococcus elongatus PCC 7942 = FACHB-805	GCF_000012525.1	Complete Genome	0	0	0	0	0	0	0	0	0	0	0	0	0	0	0	0	0	0	Cyanobacteriota,Cyanophyceae,Synechococcales,Synechococcaceae,Synechococcus,Synechococcus elongatus
Synechococcus sp. A15-127	GCF_014280215.1	Complete Genome	0	0	0	0	0	0	0	0	0	0	0	0	0	0	0	0	0	0	Cyanobacteriota,Cyanophyceae,Synechococcales,Synechococcaceae,Synechococcus,Synechococcus elongatus
Synechococcus elongatus PCC 7943	GCF_022984345.1	Chromosome	0	0	0	0	0	0	0	0	0	0	0	0	0	0	0	0	0	0	Cyanobacteriota,Cyanophyceae,Synechococcales,Synechococcaceae,Synechococcus,Synechococcus elongatus
Synechococcus elongatus UTEX 2973	GCF_000817325.1	Complete Genome	0	0	0	0	0	0	0	0	0	0	0	0	0	0	0	0	0	0	Cyanobacteriota,Cyanophyceae,Synechococcales,Synechococcaceae,Synechococcus,Synechococcus elongatus
Synechococcus sp. A10-1-5-1	GCF_023115425.1	Complete Genome	0	0	0	0	0	0	0	0	0	0	0	0	0	0	0	0	0	0	Cyanobacteriota,Cyanophyceae,Synechococcales,Synechococcaceae,Synechococcus,Synechococcus elongatus
Synechococcus elongatus UTEX 3055	GCF_003957805.1	Complete Genome	0	0	0	0	0	0	0	0	0	0	0	0	0	0	0	0	0	0	Cyanobacteriota,Cyanophyceae,Synechococcales,Synechococcaceae,Synechococcus,Synechococcus elongatus
Synechococcus sp. CB0101	GCF_000179235.2	Complete Genome	0	0	0	0	0	0	0	0	0	0	0	0	0	0	0	0	0	0	Cyanobacteriota,Cyanophyceae,Synechococcales,Synechococcaceae,Synechococcus,Synechococcus elongatus
Synechococcus sp. BMK-MC-1	GCF_014279955.1	Complete Genome	0	0	0	0	0	0	0	0	0	0	0	0	0	0	0	0	0	0	Cyanobacteriota,Cyanophyceae,Synechococcales,Synechococcaceae,Synechococcus,Synechococcus elongatus
Synechococcus sp. BIOS-U3-1	GCF_014279975.1	Complete Genome	0	0	0	0	0	0	0	0	0	0	0	0	0	0	0	0	0	0	Cyanobacteriota,Cyanophyceae,Synechococcales,Synechococcaceae,Synechococcus,Synechococcus elongatus
Synechococcus sp. BIOS-E4-1	GCF_014279995.1	Chromosome	0	0	0	0	0	0	0	0	0	0	0	0	0	0	0	0	0	0	Cyanobacteriota,Cyanophyceae,Synechococcales,Synechococcaceae,Synechococcus,Synechococcus elongatus
Synechococcus sp. A18-25c	GCF_014280035.1	Complete Genome	0	0	0	0	0	0	0	0	0	0	0	0	0	0	0	0	0	0	Cyanobacteriota,Cyanophyceae,Synechococcales,Synechococcaceae,Synechococcus,Synechococcus elongatus
Synechococcus sp. A15-62	GCF_014280075.1	Complete Genome	0	0	0	0	0	0	0	0	0	0	0	0	0	0	0	0	0	0	Cyanobacteriota,Cyanophyceae,Synechococcales,Synechococcaceae,Synechococcus,Synechococcus elongatus
Synechococcus sp. A15-60	GCF_014280095.1	Complete Genome	0	0	0	0	0	0	0	0	0	0	0	0	0	0	0	0	0	0	Cyanobacteriota,Cyanophyceae,Synechococcales,Synechococcaceae,Synechococcus,Synechococcus elongatus
Synechococcus sp. A15-44	GCF_014280115.1	Complete Genome	0	0	0	0	0	0	0	0	0	0	0	0	0	0	0	0	0	0	Cyanobacteriota,Cyanophyceae,Synechococcales,Synechococcaceae,Synechococcus,Synechococcus elongatus
Synechococcus sp. A15-28	GCF_014280175.1	Complete Genome	0	0	0	0	0	0	0	0	0	0	0	0	0	0	0	0	0	0	Cyanobacteriota,Cyanophyceae,Synechococcales,Synechococcaceae,Synechococcus,Synechococcus elongatus
Synechococcus sp. A15-24	GCF_014280195.1	Complete Genome	0	0	0	0	0	0	0	0	0	0	0	0	0	0	0	0	0	0	Cyanobacteriota,Cyanophyceae,Synechococcales,Synechococcaceae,Synechococcus,Synechococcus elongatus
Synechococcus sp. CC9311	GCF_000014585.1	Complete Genome	0	0	0	0	0	0	0	0	0	0	0	0	0	0	0	0	0	0	Cyanobacteriota,Cyanophyceae,Synechococcales,Synechococcaceae,Synechococcus,Synechococcus elongatus
Synechococcus sp. CBW1108	GCF_015840335.1	Complete Genome	0	0	0	0	0	0	1	0	0	0	0	0	0	0	0	0	0	0	Cyanobacteriota,Cyanophyceae,Synechococcales,Synechococcaceae,Synechococcus,Synechococcus elongatus
Synechococcus sp. CBW1002	GCF_015840915.1	Complete Genome	0	0	0	0	0	0	0	0	0	0	0	0	0	0	0	0	0	0	Cyanobacteriota,Cyanophyceae,Synechococcales,Synechococcaceae,Synechococcus,Synechococcus elongatus
Synechococcus sp. CBW1004	GCF_015840715.1	Complete Genome	0	0	0	0	0	0	0	0	0	0	0	0	0	0	0	0	0	0	Cyanobacteriota,Cyanophyceae,Synechococcales,Synechococcaceae,Synechococcus,Synechococcus elongatus
Synechococcus sp. CBW1006	GCF_015840525.1	Complete Genome	0	0	0	0	0	0	0	0	0	0	0	0	0	0	0	0	0	0	Cyanobacteriota,Cyanophyceae,Synechococcales,Synechococcaceae,Synechococcus,Synechococcus elongatus
Synechococcus sp. CBW1107	GCF_015841355.1	Complete Genome	0	0	0	0	0	0	0	0	0	0	0	0	0	0	0	0	0	0	Cyanobacteriota,Cyanophyceae,Synechococcales,Synechococcaceae,Synechococcus,Synechococcus elongatus
Synechococcus sp. CBW1107	GCF_963920465.1	Complete Genome	0	0	0	0	0	0	0	0	0	0	0	0	0	0	0	0	0	0	Cyanobacteriota,Cyanophyceae,Synechococcales,Synechococcaceae,Synechococcus,Synechococcus elongatus
Synechococcus sp. CBW1107	GCF_963920475.1	Complete Genome	0	0	0	0	0	0	0	0	0	0	0	0	0	0	0	0	0	0	Cyanobacteriota,Cyanophyceae,Synechococcales,Synechococcaceae,Synechococcus,Synechococcus elongatus
Synechococcus sp. CBW1107	GCF_963920495.1	Complete Genome	0	0	0	0	0	0	0	0	0	0	0	0	0	0	0	0	0	0	Cyanobacteriota,Cyanophyceae,Synechococcales,Synechococcaceae,Synechococcus,Synechococcus elongatus
Synechococcus sp. CBW1107	GCF_963920505.1	Complete Genome	0	0	0	0	0	0	0	0	0	0	0	0	0	0	0	0	0	0	Cyanobacteriota,Cyanophyceae,Synechococcales,Synechococcaceae,Synechococcus,Synechococcus elongatus
Synechococcus sp. CC9902	GCF_000012505.1	Complete Genome	0	0	0	0	0	0	0	0	0	0	0	0	0	0	0	0	0	0	Cyanobacteriota,Cyanophyceae,Synechococcales,Synechococcaceae,Synechococcus,Synechococcus elongatus
Synechococcus sp. CC9605	GCF_000012625.1	Complete Genome	0	0	0	0	0	0	0	0	0	0	0	0	0	0	0	0	0	0	Cyanobacteriota,Cyanophyceae,Synechococcales,Synechococcaceae,Synechococcus,Synechococcus elongatus
Synechococcus sp. JA-3-3Ab	GCF_000013205.1	Complete Genome	0	0	0	0	1	0	1	1	0	0	0	0	0	0	0	0	0	0	Cyanobacteriota,Cyanophyceae,Synechococcales,Synechococcaceae,Synechococcus,Synechococcus elongatus
Synechococcus sp. JA-2-3B'a(2-13)	GCF_000013225.1	Complete Genome	0	0	0	0	0	0	1	1	0	0	0	0	0	0	0	0	0	0	Cyanobacteriota,Cyanophyceae,Synechococcales,Synechococcaceae,Synechococcus,Synechococcus elongatus
Synechococcus sp. KORDI-100	GCF_000737535.1	Complete Genome	0	0	0	0	0	0	0	0	0	0	0	0	0	0	0	0	0	0	Cyanobacteriota,Cyanophyceae,Synechococcales,Synechococcaceae,Synechococcus,Synechococcus elongatus
Synechococcus sp. KORDI-49	GCF_000737575.1	Complete Genome	0	0	0	0	0	0	0	0	0	0	0	0	0	0	0	0	0	0	Cyanobacteriota,Cyanophyceae,Synechococcales,Synechococcaceae,Synechococcus,Synechococcus elongatus
Synechococcus sp. KORDI-52	GCF_000737595.1	Complete Genome	0	0	0	0	0	0	0	0	0	0	0	0	0	0	0	0	0	0	Cyanobacteriota,Cyanophyceae,Synechococcales,Synechococcaceae,Synechococcus,Synechococcus elongatus
Synechococcus sp. HK01-R	GCF_014217855.1	Chromosome	0	0	0	0	0	0	0	0	0	0	0	0	0	0	0	0	0	0	Cyanobacteriota,Cyanophyceae,Synechococcales,Synechococcaceae,Synechococcus,Synechococcus elongatus
Synechococcus sp. LA31	GCF_018502385.1	Chromosome	0	0	0	0	0	0	0	0	0	0	0	0	0	0	0	0	0	0	Cyanobacteriota,Cyanophyceae,Synechococcales,Synechococcaceae,Synechococcus,Synechococcus elongatus
Synechococcus sp. CCFWC 502	GCF_029636065.1	Chromosome	0	0	0	0	0	0	0	0	0	0	0	0	0	0	0	0	0	0	Cyanobacteriota,Cyanophyceae,Synechococcales,Synechococcaceae,Synechococcus,Synechococcus elongatus
Synechococcus sp. PCC 6312	GCF_000316685.1	Complete Genome	0	0	0	0	0	0	1	0	0	0	0	0	0	1	0	0	0	0	Cyanobacteriota,Cyanophyceae,Synechococcales,Synechococcaceae,Synechococcus,Synechococcus elongatus
Synechococcus sp. LTW-R	GCF_014217875.1	Complete Genome	0	0	0	0	0	0	0	0	0	0	0	0	0	0	0	0	0	0	Cyanobacteriota,Cyanophyceae,Synechococcales,Synechococcaceae,Synechococcus,Synechococcus elongatus
Synechococcus sp. NOUM97013	GCF_014279815.1	Complete Genome	0	0	0	0	0	0	0	0	0	0	0	0	0	0	0	0	0	0	Cyanobacteriota,Cyanophyceae,Synechococcales,Synechococcaceae,Synechococcus,Synechococcus elongatus
Synechococcus sp. MVIR-18-1	GCF_014279835.1	Complete Genome	0	0	0	0	0	0	0	0	0	0	0	0	0	0	0	0	0	0	Cyanobacteriota,Cyanophyceae,Synechococcales,Synechococcaceae,Synechococcus,Synechococcus elongatus
Synechococcus sp. Minos11	GCF_014279855.1	Complete Genome	0	0	0	0	0	0	0	0	0	0	0	0	0	0	0	0	0	0	Cyanobacteriota,Cyanophyceae,Synechococcales,Synechococcaceae,Synechococcus,Synechococcus elongatus
Synechococcus sp. MEDNS5	GCF_014279875.1	Complete Genome	0	0	0	0	0	0	0	0	0	0	0	0	0	0	0	0	0	0	Cyanobacteriota,Cyanophyceae,Synechococcales,Synechococcaceae,Synechococcus,Synechococcus elongatus
Synechococcus sp. M16.1	GCF_014279895.1	Complete Genome	0	0	0	0	0	0	0	0	0	0	0	0	0	0	0	0	0	0	Cyanobacteriota,Cyanophyceae,Synechococcales,Synechococcaceae,Synechococcus,Synechococcus elongatus
Synechococcus sp. MIT S9220	GCF_014304815.1	Complete Genome	0	0	0	0	0	0	0	0	0	0	0	0	0	0	0	0	0	0	Cyanobacteriota,Cyanophyceae,Synechococcales,Synechococcaceae,Synechococcus,Synechococcus elongatus
Synechococcus sp. NB0720_010	GCF_023078835.1	Complete Genome	0	0	0	0	0	0	0	0	0	0	0	0	0	0	0	0	0	0	Cyanobacteriota,Cyanophyceae,Synechococcales,Synechococcaceae,Synechococcus,Synechococcus elongatus
Synechococcus sp. M16CYN	GCF_040371545.1	Complete Genome	0	0	0	0	0	0	0	0	0	0	0	0	0	0	0	0	0	0	Cyanobacteriota,Cyanophyceae,Synechococcales,Synechococcaceae,Synechococcus,Synechococcus elongatus
Synechococcus sp. PCC 7502	GCF_000317085.1	Complete Genome	0	0	0	0	0	0	1	0	0	0	0	0	0	0	0	0	0	0	Cyanobacteriota,Cyanophyceae,Synechococcales,Synechococcaceae,Synechococcus,Synechococcus elongatus
Synechococcus sp. PCC 7336	GCF_000332275.1	Chromosome	0	0	0	1	0	1	2	0	0	0	0	0	0	1	0	0	0	0	Cyanobacteriota,Cyanophyceae,Synechococcales,Synechococcaceae,Synechococcus,Synechococcus elongatus
Synechococcus sp. RSCCF101	GCF_008807075.1	Complete Genome	0	0	0	0	0	0	0	0	0	0	0	0	0	0	0	0	0	0	Cyanobacteriota,Cyanophyceae,Synechococcales,Synechococcaceae,Synechococcus,Synechococcus elongatus
Synechococcus sp. RS9909	GCF_014279595.1	Complete Genome	0	0	0	0	0	0	0	0	0	0	0	0	0	0	0	0	0	0	Cyanobacteriota,Cyanophyceae,Synechococcales,Synechococcaceae,Synechococcus,Synechococcus elongatus
Synechococcus sp. RS9907	GCF_014279615.1	Complete Genome	0	0	0	0	0	0	0	0	0	0	0	0	0	0	0	0	0	0	Cyanobacteriota,Cyanophyceae,Synechococcales,Synechococcaceae,Synechococcus,Synechococcus elongatus
Synechococcus sp. RS9902	GCF_014279635.1	Complete Genome	0	0	0	0	0	0	0	0	0	0	0	0	0	0	0	0	0	0	Cyanobacteriota,Cyanophyceae,Synechococcales,Synechococcaceae,Synechococcus,Synechococcus elongatus
Synechococcus sp. ROS8604	GCF_014279655.1	Complete Genome	0	0	0	0	0	0	0	0	0	0	0	0	0	0	0	0	0	0	Cyanobacteriota,Cyanophyceae,Synechococcales,Synechococcaceae,Synechococcus,Synechococcus elongatus
Synechococcus sp. PROS-U-1	GCF_014279755.1	Complete Genome	0	0	0	0	0	0	0	0	0	0	0	0	0	0	0	0	0	0	Cyanobacteriota,Cyanophyceae,Synechococcales,Synechococcaceae,Synechococcus,Synechococcus elongatus
Synechococcus sp. PROS-9-1	GCF_014279775.1	Complete Genome	0	0	0	0	0	0	0	0	0	0	0	0	0	0	0	0	0	0	Cyanobacteriota,Cyanophyceae,Synechococcales,Synechococcaceae,Synechococcus,Synechococcus elongatus
Synechococcus sp. PROS-7-1	GCF_014279795.1	Complete Genome	0	0	0	0	0	0	0	0	0	0	0	0	0	0	0	0	0	0	Cyanobacteriota,Cyanophyceae,Synechococcales,Synechococcaceae,Synechococcus,Synechococcus elongatus
Synechococcus sp. WH 8109	GCF_000161795.2	Complete Genome	0	0	0	0	0	0	0	0	0	0	0	0	0	0	0	0	0	0	Cyanobacteriota,Cyanophyceae,Synechococcales,Synechococcaceae,Synechococcus,Synechococcus elongatus
Synechococcus sp. WH 8020	GCF_001040845.1	Chromosome	0	0	0	0	0	0	1	0	0	0	0	0	0	0	0	0	0	0	Cyanobacteriota,Cyanophyceae,Synechococcales,Synechococcaceae,Synechococcus,Synechococcus elongatus
Synechococcus sp. SynAce01	GCF_001885215.1	Complete Genome	0	0	0	0	0	0	0	0	0	0	0	0	0	0	0	0	0	0	Cyanobacteriota,Cyanophyceae,Synechococcales,Synechococcaceae,Synechococcus,Synechococcus elongatus
Synechocystis sp. CACIAM 05	GCF_010222815.1	Chromosome	0	0	0	0	0	0	0	0	0	0	0	1	0	0	0	0	0	0	Cyanobacteriota,Cyanophyceae,Synechococcales,Merismopediaceae,Synechocystis,Synechococcus elongatus
Synechococcus sp. WH 8101	GCF_004209775.1	Complete Genome	0	0	0	0	0	0	0	0	0	0	0	0	0	0	0	0	0	0	Cyanobacteriota,Cyanophyceae,Synechococcales,Synechococcaceae,Synechococcus,Synechococcus elongatus
Synechocystis sp. IPPAS B-1465	GCF_003015225.1	Complete Genome	0	0	0	1	0	0	1	1	0	0	0	0	0	0	0	0	0	0	Cyanobacteriota,Cyanophyceae,Synechococcales,Merismopediaceae,Synechocystis,Synechococcus elongatus
Synechococcus sp. TAK9802	GCF_014279535.1	Complete Genome	0	0	0	0	0	0	0	0	0	0	0	0	0	0	0	0	0	0	Cyanobacteriota,Cyanophyceae,Synechococcales,Synechococcaceae,Synechococcus,Synechococcus elongatus
Synechococcus sp. SYN20	GCF_014279555.1	Complete Genome	0	0	0	0	0	0	0	0	0	0	0	0	0	0	0	0	0	0	Cyanobacteriota,Cyanophyceae,Synechococcales,Synechococcaceae,Synechococcus,Synechococcus elongatus
Synechococcus sp. WH 8101	GCF_014304795.1	Complete Genome	0	0	0	0	0	0	0	0	0	0	0	0	0	0	0	0	0	0	Cyanobacteriota,Cyanophyceae,Synechococcales,Synechococcaceae,Synechococcus,Synechococcus elongatus
Synechocystis sp. LKSZ1	GCF_040436315.1	Complete Genome	0	1	0	0	0	0	0	0	0	0	0	0	0	0	0	0	0	0	Cyanobacteriota,Cyanophyceae,Synechococcales,Merismopediaceae,Synechocystis,Synechococcus elongatus
Synechocystis sp. PCC 6803	GCF_000009725.1	Complete Genome	0	0	0	1	0	0	1	1	0	0	0	0	0	0	0	0	0	0	Cyanobacteriota,Cyanophyceae,Synechococcales,Merismopediaceae,Synechocystis,Synechocystis sp. PCC 6803
Synechocystis sp. PCC 6714	GCF_000478825.2	Complete Genome	0	0	0	0	0	0	2	0	0	0	0	0	0	1	0	0	0	0	Cyanobacteriota,Cyanophyceae,Synechococcales,Merismopediaceae,Synechocystis,Synechocystis sp. PCC 6803
Thermosynechococcus sichuanensis E542	GCF_003555505.1	Complete Genome	0	1	0	0	0	0	0	0	0	0	0	0	0	0	0	0	0	0	Cyanobacteriota,Cyanophyceae,Acaryochloridales,Thermosynechococcaceae,Thermosynechococcus,Thermosynechococcus sichuanensis
Thermoleptolyngbya sichuanensis A183	GCF_013177315.1	Complete Genome	0	0	0	0	0	0	0	1	0	0	0	0	0	0	0	0	0	0	Cyanobacteriota,Cyanophyceae,Oculatellales,Oculatellaceae,Thermoleptolyngbya,Thermoleptolyngbya sichuanensis
Thermoleptolyngbya sp. PKUAC-SCTB121	GCF_016919485.1	Complete Genome	0	1	0	0	0	0	0	1	0	0	0	0	0	0	0	0	0	0	Cyanobacteriota,Cyanophyceae,Oculatellales,Oculatellaceae,Thermoleptolyngbya,Thermoleptolyngbya sichuanensis
Synechocystis sp. PCC 7338	GCF_018282115.1	Complete Genome	0	0	0	0	0	0	1	0	0	0	0	1	0	1	0	0	0	0	Cyanobacteriota,Cyanophyceae,Synechococcales,Merismopediaceae,Synechocystis,Thermoleptolyngbya sichuanensis
Synechocystis sp. PCC 7339	GCF_019924095.1	Complete Genome	0	0	0	0	0	0	1	0	0	0	0	0	0	1	0	0	0	0	Cyanobacteriota,Cyanophyceae,Synechococcales,Merismopediaceae,Synechocystis,Thermoleptolyngbya sichuanensis
Thermosynechococcus sp.	GCF_025999095.1	Complete Genome	0	0	0	0	0	0	0	0	0	0	0	0	0	0	0	0	0	0	Cyanobacteriota,Cyanophyceae,Acaryochloridales,Thermosynechococcaceae,Thermosynechococcus,Thermoleptolyngbya sichuanensis
Thermocoleostomius sinensis A174	GCF_026802175.1	Complete Genome	0	0	0	1	0	0	0	1	0	0	0	0	0	0	0	0	0	0	Cyanobacteriota,Cyanophyceae,Oculatellales,Oculatellaceae,Thermocoleostomius,Thermocoleostomius sinensis
Thermosynechococcus sp. B0	GCF_030322965.1	Complete Genome	0	1	0	0	0	0	0	0	0	0	0	0	0	0	0	0	0	0	Cyanobacteriota,Cyanophyceae,Acaryochloridales,Thermosynechococcaceae,Thermosynechococcus,Thermocoleostomius sinensis
Thermosynechococcus sp. B1	GCF_030322985.1	Complete Genome	0	1	0	0	0	0	0	0	0	0	0	0	0	0	0	0	0	0	Cyanobacteriota,Cyanophyceae,Acaryochloridales,Thermosynechococcaceae,Thermosynechococcus,Thermocoleostomius sinensis
Thermosynechococcus sp. B3	GCF_030323045.1	Complete Genome	0	1	0	0	0	0	0	0	0	0	0	0	0	0	0	0	0	0	Cyanobacteriota,Cyanophyceae,Acaryochloridales,Thermosynechococcaceae,Thermosynechococcus,Thermocoleostomius sinensis
Thermosynechococcus sp. CL-1	GCF_008386235.1	Complete Genome	0	1	0	0	0	0	0	0	0	0	0	0	0	0	0	0	0	0	Cyanobacteriota,Cyanophyceae,Acaryochloridales,Thermosynechococcaceae,Thermosynechococcus,Thermocoleostomius sinensis
Thermosynechococcus sp. HN-54	GCF_023650955.1	Complete Genome	0	1	0	0	0	0	0	0	0	0	0	0	0	0	0	0	0	0	Cyanobacteriota,Cyanophyceae,Acaryochloridales,Thermosynechococcaceae,Thermosynechococcus,Thermocoleostomius sinensis
Thermosynechococcus sp. GLH187	GCF_031583395.1	Complete Genome	0	1	0	0	0	0	0	0	0	0	0	0	0	0	0	0	0	0	Cyanobacteriota,Cyanophyceae,Acaryochloridales,Thermosynechococcaceae,Thermosynechococcus,Thermocoleostomius sinensis
Thermosynechococcus sp. GLH333	GCF_031583415.1	Complete Genome	0	1	0	0	0	0	0	0	0	0	0	0	0	0	0	0	0	0	Cyanobacteriota,Cyanophyceae,Acaryochloridales,Thermosynechococcaceae,Thermosynechococcus,Thermocoleostomius sinensis
Thermosynechococcus sp. GLH87	GCF_031583435.1	Complete Genome	0	1	0	0	0	0	0	0	0	0	0	0	0	0	0	0	0	0	Cyanobacteriota,Cyanophyceae,Acaryochloridales,Thermosynechococcaceae,Thermosynechococcus,Thermocoleostomius sinensis
Thermosynechococcus sp. HY591	GCF_031583535.1	Complete Genome	0	1	0	0	0	0	0	0	0	0	0	0	0	0	0	0	0	0	Cyanobacteriota,Cyanophyceae,Acaryochloridales,Thermosynechococcaceae,Thermosynechococcus,Thermocoleostomius sinensis
Thermosynechococcus sp. HY593	GCF_031583555.1	Complete Genome	0	1	0	0	0	0	0	0	0	0	0	0	0	0	0	0	0	0	Cyanobacteriota,Cyanophyceae,Acaryochloridales,Thermosynechococcaceae,Thermosynechococcus,Thermocoleostomius sinensis
Thermosynechococcus sp. HY596	GCF_030518715.1	Complete Genome	0	1	0	0	0	0	0	0	0	0	0	0	0	0	0	0	0	0	Cyanobacteriota,Cyanophyceae,Acaryochloridales,Thermosynechococcaceae,Thermosynechococcus,Thermocoleostomius sinensis
Thermosynechococcus sp. JY1331	GCF_031583475.1	Complete Genome	0	1	0	0	0	0	0	0	0	0	0	0	0	0	0	0	0	0	Cyanobacteriota,Cyanophyceae,Acaryochloridales,Thermosynechococcaceae,Thermosynechococcus,Thermocoleostomius sinensis
Thermosynechococcus sp. JY1339	GCF_030518735.1	Complete Genome	0	1	0	0	0	0	0	0	0	0	0	0	0	0	0	0	0	0	Cyanobacteriota,Cyanophyceae,Acaryochloridales,Thermosynechococcaceae,Thermosynechococcus,Thermocoleostomius sinensis
Thermosynechococcus sp. NK55a	GCF_000505665.1	Chromosome	0	0	0	0	0	0	0	0	0	0	0	0	0	1	0	0	0	0	Cyanobacteriota,Cyanophyceae,Acaryochloridales,Thermosynechococcaceae,Thermosynechococcus,Thermocoleostomius sinensis
Thermosynechococcus sp. PKX82	GCF_031583255.1	Complete Genome	0	1	1	0	0	0	0	0	0	0	0	0	0	0	0	0	0	0	Cyanobacteriota,Cyanophyceae,Acaryochloridales,Thermosynechococcaceae,Thermosynechococcus,Thermocoleostomius sinensis
Thermosynechococcus sp. PKX91	GCF_031583315.1	Complete Genome	0	1	0	0	0	0	0	0	0	0	0	0	0	0	0	0	0	0	Cyanobacteriota,Cyanophyceae,Acaryochloridales,Thermosynechococcaceae,Thermosynechococcus,Thermocoleostomius sinensis
Thermosynechococcus sp. PKX95	GCF_031583295.1	Complete Genome	0	1	0	0	0	0	0	0	0	0	0	0	0	0	0	0	0	0	Cyanobacteriota,Cyanophyceae,Acaryochloridales,Thermosynechococcaceae,Thermosynechococcus,Thermocoleostomius sinensis
Thermosynechococcus sp. PP22	GCF_031583185.1	Complete Genome	0	1	0	0	0	0	0	0	0	0	0	0	0	0	0	0	0	0	Cyanobacteriota,Cyanophyceae,Acaryochloridales,Thermosynechococcaceae,Thermosynechococcus,Thermocoleostomius sinensis
Thermosynechococcus sp. PP45	GCF_030518695.1	Complete Genome	0	1	1	0	0	0	0	0	0	0	0	0	0	0	0	0	0	0	Cyanobacteriota,Cyanophyceae,Acaryochloridales,Thermosynechococcaceae,Thermosynechococcus,Thermocoleostomius sinensis
Thermosynechococcus sp. PP551	GCF_031583205.1	Complete Genome	0	1	1	0	0	0	0	0	0	0	0	0	0	0	0	0	0	0	Cyanobacteriota,Cyanophyceae,Acaryochloridales,Thermosynechococcaceae,Thermosynechococcus,Thermocoleostomius sinensis
Thermosynechococcus sp. PP555	GCF_031583225.1	Complete Genome	0	1	1	0	0	0	0	0	0	0	0	0	0	0	0	0	0	0	Cyanobacteriota,Cyanophyceae,Acaryochloridales,Thermosynechococcaceae,Thermosynechococcus,Thermocoleostomius sinensis
Thermosynechococcus sp. QKsg1	GCF_031586415.1	Complete Genome	0	1	0	0	0	0	0	0	0	0	0	0	0	0	0	0	0	0	Cyanobacteriota,Cyanophyceae,Acaryochloridales,Thermosynechococcaceae,Thermosynechococcus,Thermocoleostomius sinensis
Thermosynechococcus sp. QS41	GCF_031583515.1	Complete Genome	0	1	0	0	0	0	0	0	0	0	0	0	0	0	0	0	0	0	Cyanobacteriota,Cyanophyceae,Acaryochloridales,Thermosynechococcaceae,Thermosynechococcus,Thermocoleostomius sinensis
Thermosynechococcus vestitus BP-1	GCF_000011345.1	Complete Genome	0	0	0	0	0	0	0	0	0	0	0	0	0	0	0	0	0	0	Cyanobacteriota,Cyanophyceae,Acaryochloridales,Thermosynechococcaceae,Thermosynechococcus,Thermosynechococcus vestitus
Tolypothrix sp. PCC 7910	GCF_011769525.1	Complete Genome	0	1	0	1	0	0	1	0	0	0	0	2	0	0	0	0	0	0	Cyanobacteriota,Cyanophyceae,Nostocales,Tolypothrichaceae,Tolypothrix,Thermosynechococcus vestitus
Thermosynechococcus sp. TA-1	GCF_017086385.1	Complete Genome	0	1	0	0	0	0	0	0	0	0	0	0	0	0	0	0	0	0	Cyanobacteriota,Cyanophyceae,Acaryochloridales,Thermosynechococcaceae,Thermosynechococcus,Thermosynechococcus vestitus
Tolypothrix sp. PCC 7601	GCF_025677855.1	Complete Genome	0	0	0	1	0	0	0	1	0	0	0	1	0	0	0	0	0	0	Cyanobacteriota,Cyanophyceae,Nostocales,Tolypothrichaceae,Tolypothrix,Thermosynechococcus vestitus
Tolypothrix sp. PCC 7712	GCF_025860405.1	Complete Genome	0	0	0	1	0	0	0	1	0	0	0	1	0	0	0	0	0	0	Cyanobacteriota,Cyanophyceae,Nostocales,Tolypothrichaceae,Tolypothrix,Thermosynechococcus vestitus
Thermosynechococcus sp. TG215	GCF_031583455.1	Complete Genome	0	1	0	0	0	0	0	0	0	0	0	0	0	0	0	0	0	0	Cyanobacteriota,Cyanophyceae,Acaryochloridales,Thermosynechococcaceae,Thermosynechococcus,Thermosynechococcus vestitus
Thermosynechococcus sp. TG218	GCF_031583495.1	Complete Genome	0	1	0	0	0	0	0	0	0	0	0	0	0	0	0	0	0	0	Cyanobacteriota,Cyanophyceae,Acaryochloridales,Thermosynechococcaceae,Thermosynechococcus,Thermosynechococcus vestitus
Thermosynechococcus sp. WL11	GCF_031583335.1	Complete Genome	0	1	0	0	0	0	0	0	0	0	0	0	0	0	0	0	0	0	Cyanobacteriota,Cyanophyceae,Acaryochloridales,Thermosynechococcaceae,Thermosynechococcus,Thermosynechococcus vestitus
Thermosynechococcus sp. WL15	GCF_031583375.1	Complete Genome	0	1	0	0	0	0	0	0	0	0	0	0	0	0	0	0	0	0	Cyanobacteriota,Cyanophyceae,Acaryochloridales,Thermosynechococcaceae,Thermosynechococcus,Thermosynechococcus vestitus
Thermosynechococcus sp. WL17	GCF_031583355.1	Complete Genome	0	1	0	0	0	0	0	0	0	0	0	0	0	0	0	0	0	0	Cyanobacteriota,Cyanophyceae,Acaryochloridales,Thermosynechococcaceae,Thermosynechococcus,Thermosynechococcus vestitus
Trichodesmium erythraeum IMS101	GCF_000014265.1	Complete Genome	0	0	0	0	0	0	0	0	0	0	0	0	0	0	0	0	0	0	Cyanobacteriota,Cyanophyceae,Oscillatoriales,Microcoleaceae,Trichodesmium,Trichodesmium erythraeum
Trichormus variabilis 0441	GCF_009856605.1	Complete Genome	0	1	0	1	0	0	0	0	0	0	0	3	0	0	0	0	0	0	Cyanobacteriota,Cyanophyceae,Nostocales,Nostocaceae,Trichormus,Trichormus variabilis
Trichormus variabilis ATCC 29413	GCF_000204075.1	Complete Genome	0	1	0	1	0	0	0	0	0	0	0	3	0	0	0	0	0	0	Cyanobacteriota,Cyanophyceae,Nostocales,Nostocaceae,Trichormus,Trichormus variabilis
Trichothermofontia sichuanensis B231	GCF_026240635.1	Complete Genome	0	0	0	0	0	0	1	0	0	0	0	0	0	1	0	0	0	0	Cyanobacteriota,Cyanophyceae,Leptolyngbyales,Trichocoleusaceae,Trichothermofontia,Trichothermofontia sichuanensis
Trichocoleus desertorum NBK24	GCF_030409055.1	Chromosome	0	0	0	0	0	0	1	0	0	0	0	2	0	0	0	0	0	0	Cyanobacteriota,Cyanophyceae,Leptolyngbyales,Trichocoleusaceae,Trichocoleus,Trichocoleus desertorum
